# Supplementary material for: Impact of a patient-derived hepatitis C viral RNA genome with a mutated microRNA binding site
Source: PLoS Pathog. 2019 May 10;15(5):e1007467. doi: 10.1371/journal.ppat.1007467 (PMC6530871; doi:10.1371/journal.ppat.1007467)
Supplement: S1 File — (XLSX) [file ppat.1007467.s005.xlsx]

## Sheet: 17651_matrix
PROTID	GENE	WT-BOXB_FC_A	WT-BOXB_FC_B	WT-BOXB_SP	WT-BOXB_iREF	IP_H77_WT_BOXB_NESTING_MM_9	IP_H77_WT_BOXB_NESTING_MM_1	IP_H77_WT_NESTING_MM_3	IP_H77_WT_NESTING_MM_10
SRSF11	SRSF11	5.36	5.11	1	0	3	6	0	0
ATP6V1A	ATP6V1A	7.34	6.41	1	0	3	10	0	0
HMGN2	HMGN2	8.15	8.15	1	0	8	7	0	0
RSF1	RSF1	5.24	5.09	1	0	6	3	0	0
SR-A1	SR-A1	7.8	7.15	1	0	4	10	0	0
EPB41	EPB41	12.05	11.9	1	0	10	13	0	0
CAST	CAST	7.23	7.2	1	0	6	7	0	0
DSG1	DSG1	11.48	11.46	1	0	12	10	0	0
EFHD2	EFHD2	4.82	4.82	1	0	4	4	0	0
CORO1C	CORO1C	4.22	4.22	1	0	10	10	1	2
CCM2L	CCM2L	5.28	5.27	1	0	5	4	0	0
EXOSC10	EXOSC10	4.36	4.32	0.99	0	3	4	0	0
CHAMP1	CHAMP1	3.24	3.23	0.99	0	12	13	4	2
XRCC1	XRCC1	4.36	4.32	0.99	0	3	4	0	0
ZC3H18	ZC3H18	3.37	3.35	0.97	0	3	2	0	0
SNAP23	SNAP23	3.37	3.35	0.97	0	3	2	0	0
BOD1L1	BOD1L1	5.67	4.99	0.97	0	8	2	0	0
HIST1H1A	HIST1H1A	3.41	3.36	0.97	0	2	3	0	0
CTCF	CTCF	2.91	2.91	0.94	0	2	2	0	0
HNRNPA0	HNRNPA0	2.91	2.91	0.94	0	2	2	0	0
PARP1	PARP1	3.72	3.71	0.82	0	14	15	6	0
STRAP	STRAP	4.89	4.17	0.79	0	4	14	2	0
VAMP3	VAMP3	3.26	3.26	0.77	0	8	7	0	3
COPZ1	COPZ1	2.58	2.58	0.75	0	3	3	0	1
POLDIP3	POLDIP3	3.16	3.15	0.73	0	10	11	0	5
ILF3	ILF3	3.52	3.38	0.69	0	16	8	5	0
SREK1IP1	SREK1IP1	2.89	2.88	0.69	0	6	7	3	0
IGF2BP2	IGF2BP2	3.02	3	0.68	0	10	7	4	0
WIZ	WIZ	2.41	2.4	0.62	0	6	7	2	2
SYNCRIP	SYNCRIP	2.49	2.41	0.56	0	6	10	2	3
RBM34	RBM34	2.66	2.58	0.56	0	8	4	3	0
4	4	2.43	2.37	0.55	0	3	5	0	2
DHX29	DHX29	2.48	2.43	0.52	0	7	4	3	0
CD3EAP	CD3EAP	2.69	2.6	0.52	0	10	5	0	4
CDV3	CDV3	2.51	2.45	0.52	0	15	22	7	6
PA2G4	PA2G4	3.28	2.64	0.51	0	16	3	1	3
CHD8	CHD8	2.99	2.23	0.5	0	0	4	0	0
PDCD11	PDCD11	10.44	4.46	0.5	0	0	19	0	0
FXR2	FXR2	6.05	3.33	0.5	0	11	0	0	0
AKAP2	AKAP2;PALM2-AKA...	5.47	3.15	0.5	0	0	9	0	0
HEL-S-286	HEL-S-286	3.75	2.55	0.5	0	6	0	0	0
ALYREF	ALYREF	2.38	1.94	0.5	0	3	0	0	0
GATAD2A	GATAD2A	2.38	1.94	0.5	0	3	0	0	0
KRT17	KRT17	2.65	1.76	0.5	0	0	6	0	1
KRT16	KRT16	8.45	3.99	0.5	0	0	15	0	0
AMN	AMN	2.38	1.94	0.5	0	3	0	0	0
RBM6	RBM6	5.47	3.15	0.5	0	0	9	0	0
CHMP4B	CHMP4B	2.38	1.94	0.5	0	3	0	0	0
ACTBL2	ACTBL2	5.13	3.04	0.5	0	9	0	0	0
CDCA2	CDCA2	2.38	1.94	0.5	0	3	0	0	0
CAMK2D	CAMK2D	2.38	1.94	0.5	0	3	0	0	0
MAP3K13	MAP3K13	3.48	2.44	0.5	0	0	5	0	0
SF1	SF1	2.36	2.33	0.5	0	39	26	10	15
LOC392793	LOC392793	4.21	2.73	0.5	0	7	0	0	0
SHMT1	SHMT1	6.46	3.45	0.5	0	0	11	0	0
CENPJ	CENPJ	4.71	3.85	0.5	0	7	1	0	0
CENPC	CENPC	3.75	2.55	0.5	0	6	0	0	0
SIPA1L3	SIPA1L3	2.99	2.23	0.5	0	0	4	0	0
RFX5	RFX5	4.48	2.82	0.5	0	0	7	0	0
POM121C	POM121C	5.59	3.19	0.5	0	10	0	0	0
DDX52	DDX52	2.84	2.16	0.5	0	4	0	0	0
CNOT11	CNOT11	4.97	2.99	0.5	0	0	8	0	0
MLLT10	MLLT10	2.38	1.94	0.5	0	3	0	0	0
PPHLN1	PPHLN1	2.49	1.99	0.5	0	0	3	0	0
CALML5	CALML5	4.21	2.73	0.5	0	7	0	0	0
DDRGK1	DDRGK1	2.38	1.94	0.5	0	3	0	0	0
SSB	SSB	2.84	2.4	0.5	0	6	1	0	1
STX5	STX5	2.49	1.99	0.5	0	0	3	0	0
SVIL	SVIL	2.99	2.23	0.5	0	0	4	0	0
SORBS1	SORBS1	2.84	2.16	0.5	0	4	0	0	0
FYN	FYN	4.97	2.99	0.5	0	0	8	0	0
AURKB	AURKB	2.49	1.99	0.5	0	0	3	0	0
AFF4	AFF4	2.38	1.94	0.5	0	3	0	0	0
VIL2	VIL2	4.97	2.99	0.5	0	0	8	0	0
DCD	DCD	5.17	4.08	0.5	0	8	1	0	0
CXORF58	CXorf58	6.96	3.59	0.5	0	0	12	0	0
FUBP1	FUBP1	2.38	1.94	0.5	0	3	0	0	0
ABCF2	ABCF2	2.38	1.94	0.5	0	3	0	0	0
TEKT2	TEKT2	2.84	2.16	0.5	0	4	0	0	0
JUP	JUP	8.94	2.95	0.5	0	0	34	2	0
SMAP	C11orf58	3.3	2.36	0.5	0	5	0	0	0
POM121	POM121	2.49	1.99	0.5	0	0	3	0	0
ZNF610	ZNF610	3.98	2.64	0.5	0	0	6	0	0
KNOP1	KNOP1	2.71	2.33	0.5	0	19	5	3	4
KRT6A	KRT6A	2.94	0.96	0.5	0	1	68	5	17
GOLGA5	GOLGA5	3.75	2.55	0.5	0	6	0	0	0
TARDBP	TARDBP	2.26	2.22	0.5	0	22	14	5	9
TDRD3	TDRD3	2.38	1.94	0.5	0	3	0	0	0
GOLGA6L9	GOLGA6L9	2.38	1.94	0.5	0	3	0	0	0
CCDC171	CCDC171	3.75	2.55	0.5	0	6	0	0	0
CHMP2B	CHMP2B	2.38	1.94	0.5	0	3	0	0	0
FEN1	FEN1	1.6	1.14	0.5	0	42	6	12	15
PTGFRN	PTGFRN	2.38	1.94	0.5	0	3	0	0	0
CHD1	CHD1	3.3	2.36	0.5	0	5	0	0	0
RBM27	RBM27	3.3	2.36	0.5	0	5	0	0	0
PSIP1	PSIP1	3.3	2.36	0.5	0	5	0	0	0
HIST1H1C	HIST1H1C	2.99	2.23	0.5	0	0	4	0	0
KIF4A	KIF4A	2.38	1.94	0.5	0	3	0	0	0
EP400	EP400	2.84	2.16	0.5	0	4	0	0	0
HIST1H2AB	HIST1H2AB;HIST1...	3.75	2.55	0.5	0	6	0	0	0
TH	TH	3.3	2.36	0.5	0	5	0	0	0
TNLG1C	TNLG1C	2.38	1.94	0.5	0	3	0	0	0
UFL1	UFL1	5.13	3.04	0.5	0	9	0	0	0
SCAF11	SCAF11	3.75	2.55	0.5	0	6	0	0	0
KIF5B-ALK	KIF5B-ALK	3.3	2.36	0.5	0	5	0	0	0
ZNF324B	ZNF324B	2.49	1.99	0.5	0	0	3	0	0
USP14	USP14	3.3	2.36	0.5	0	5	0	0	0
KANSL1L	KANSL1L	3.3	2.36	0.5	0	5	0	0	0
NOL8	NOL8	2.84	2.16	0.5	0	4	0	0	0
ABLIM1	ABLIM1	2.31	2.31	0.49	0	5	5	0	3
RALY	RALY	2.32	1.63	0.49	0	0	5	1	0
REXO4	REXO4	2.2	1.58	0.49	0	5	0	1	0
RPS6	RPS6	2.15	1.9	0.49	0	11	3	2	3
CRKL	CRKL	1.88	1.43	0.48	0	9	1	1	3
HIST1H2AA	HIST1H2AA	2.04	1.75	0.48	0	9	2	3	1
FAM222A	FAM222A	1.99	1.73	0.47	0	0	2	0	0
ZNF281	ZNF281	1.51	0.83	0.47	0	11	0	2	4
TCN2	TCN2	1.92	1.68	0.47	0	2	0	0	0
DOPEY1	DOPEY1	1.99	1.73	0.47	0	0	2	0	0
GNL3	GNL3	2.45	2.39	0.47	0	1	2	0	0
DDX39B	DDX39B	1.92	1.68	0.47	0	2	0	0	0
MARCKSL1	MARCKSL1	1.92	1.68	0.47	0	2	0	0	0
LPP	LPP	1.92	1.68	0.47	0	2	0	0	0
NCAPH	NCAPH	1.92	1.68	0.47	0	2	0	0	0
CBX3	CBX3	1.88	1.28	0.47	0	6	0	1	1
CBX2	CBX2	1.92	1.68	0.47	0	2	0	0	0
IGF2BP3	IGF2BP3	2.45	2.39	0.47	0	1	2	0	0
TAOK2	TAOK2	1.92	1.68	0.47	0	2	0	0	0
DDX23	DDX23	1.92	1.68	0.47	0	2	0	0	0
DSC1	DSC1	1.92	1.68	0.47	0	2	0	0	0
CRK	CRK	1.92	1.68	0.47	0	2	0	0	0
STIL	STIL	1.92	1.68	0.47	0	2	0	0	0
LLPH	LLPH	2.18	2.16	0.47	0	3	4	2	0
TMOD3	TMOD3	1.99	1.73	0.47	0	0	2	0	0
S100A10	S100A10	1.92	1.68	0.47	0	2	0	0	0
ZNF148	ZNF148	1.92	1.68	0.47	0	2	0	0	0
TAF3	TAF3	1.99	1.73	0.47	0	0	2	0	0
DNAJC8	DNAJC8	1.92	1.68	0.47	0	2	0	0	0
SSRP1	SSRP1	1.99	1.73	0.47	0	0	2	0	0
ANKHD1	ANKHD1	1.99	1.73	0.47	0	0	2	0	0
RPL30	RPL30	2.45	2.39	0.47	0	1	2	0	0
ENO1	ENO1	2.22	2.04	0.46	0	4	1	0	1
PTBP1	PTBP1	1.69	1.09	0.46	0	7	0	1	2
COL2A1	COL2A1	2.39	2.35	0.45	0	8	5	0	4
MATR3	MATR3	2.6	2.38	0.45	0	4	10	0	4
RBMX	RBMX	2.89	2.85	0.44	0	16	21	0	11
ZNF512	ZNF512	2.19	2.18	0.43	0	8	6	3	2
EIF5A	EIF5A	1.6	0.91	0.43	0	10	0	4	1
RDX	RDX	2.05	1.22	0.43	0	9	0	0	3
RPS20	RPS20	2.05	1.22	0.43	0	9	0	3	0
ACTG1	ACTB;ACTG1	1.88	1.27	0.42	0	6	0	2	0
HMGA2	HMGA2	1.88	1.28	0.42	0	6	0	0	2
NUP98	NUP98	2.21	2.03	0.39	0	9	3	0	4
HNRNPDL	HNRNPDL	2.32	2.3	0.38	0	9	6	0	5
CHCHD2	CHCHD2	1.59	1.29	0.37	0	3	0	0	1
PPP1R10	PPP1R10	2.03	1.96	0.37	0	7	12	4	4
C18ORF21	C18orf21	1.92	1.82	0.37	0	3	1	0	1
MAPRE1	MAPRE1	1.58	1.29	0.37	0	3	0	1	0
ARCN1	ARCN1	1.94	1.93	0.37	0	3	3	0	2
KRT6B	KRT6B	1.66	1.33	0.37	0	0	3	0	1
NOC3L	NOC3L	1.92	1.87	0.37	0	4	2	0	2
HSP90AB1	HSP90AB1	1.59	1.29	0.37	0	3	0	0	1
EIF3J	EIF3J	1.59	1.29	0.37	0	3	0	0	1
PRKAR2A	PRKAR2A	1.65	1.18	0.36	0	5	0	2	0
SUGT1	SUGT1	1.9	1.67	0.36	0	5	1	0	2
SART1	SART1	1.9	1.85	0.34	0	13	7	3	6
KPRP	KPRP	2.64	2.58	0.33	0	25	36	6	15
FUS	FUS	2.1	2.03	0.33	0	4	7	4	0
DDX18	DDX18	1.55	0.8	0.32	0	13	0	0	7
ABCD3	ABCD3	1.42	1.08	0.29	0	4	0	0	2
JAG1	JAG1	1.72	1.55	0.29	0	1	4	0	2
RNPS1	RNPS1	1.42	1.08	0.29	0	4	0	2	0
HNRNPH1	HNRNPH1	1.42	1.08	0.29	0	4	0	2	0
CACYBP	CACYBP	1.42	1.08	0.29	0	4	0	0	2
RBM10	RBM10	1.68	1.67	0.26	0	3	2	2	0
DHX15	DHX15	1.9	1.78	0.26	0	10	4	0	6
VAPA	VAPA	2.13	2.03	0.25	0	17	8	0	10
YLPM1	YLPM1	1.65	1.48	0.25	0	35	12	10	16
PLEKHA5	PLEKHA5	1.62	1.43	0.23	0	8	2	0	5
TAF15	TAF15	1.5	1.2	0.22	0	12	2	6	2
PRDX4	PRDX4	1.61	1.59	0.22	0	2	1	0	1
RBM25	RBM25	1.28	1.12	0.22	0	2	0	1	0
GTF2F2	GTF2F2	1.28	1.12	0.22	0	2	0	0	1
WWOX	WWOX	1.64	1.6	0.22	0	1	2	0	1
RPS8	RPS8	1.64	1.6	0.22	0	1	2	0	1
HMGN1	HMGN1	1.94	1.87	0.19	0	5	9	0	6
HCG_28765	HCG_28765	1.35	0.68	0.18	0	14	0	9	0
TFCP2	TFCP2	1.24	1	0.18	0	0	3	2	0
RRP15	RRP15	1.19	0.97	0.18	0	3	0	0	2
LSG1	LSG1	1.37	0.79	0.18	0	0	9	0	6
NKTR	NKTR	1.53	1.49	0.17	0	4	2	3	0
ADD1	ADD1	1.53	1.5	0.17	0	4	2	0	3
CWC15	CWC15	1.77	1.73	0.17	0	7	4	5	0
ATXN2	ATXN2	1.54	1.44	0.16	0	8	3	3	3
SND1	SND1	1.63	1.55	0.16	0	7	3	5	0
HNRNPD	HNRNPD	2.32	2.3	0.16	0	12	15	10	0
ENAH	ENAH	1.14	0.87	0.15	0	4	0	0	3
CDK12	CDK12	1.13	0.86	0.14	0	4	0	2	1
NASP	NASP	1.62	1.51	0.13	0	4	9	4	3
RPL37	RPL37	1.17	0.72	0.12	0	8	0	0	6
THOC2	THOC2	1.82	1.75	0.09	0	14	7	8	2
SEC24B	SEC24B	0.96	0.84	0.08	0	2	0	0	2
SYNPO	SYNPO	1.23	1.2	0.08	0	1	2	0	2
CDC5L	CDC5L	1	0.86	0.08	0	0	2	0	2
LCOR	LCOR	0.95	0.78	0.07	0	3	0	0	3
GTF2E2	GTF2E2	1.53	1.46	0.07	0	3	6	4	1
PDE8A	PDE8A	1	0.8	0.07	0	0	3	3	0
TWF1	TWF1	0.95	0.78	0.07	0	3	0	0	3
DMD	DMD	1.23	0.98	0.06	0	1	7	6	0
CHERP	CHERP	0.96	0.84	0.06	0	2	0	1	1
JUN	JUN	1.23	1.2	0.06	0	1	2	1	1
ATP1A1	ATP1A1;ATP1A4	0.95	0.72	0.05	0	4	0	0	4
FLRT3	FLRT3	1.15	1.09	0.05	0	3	1	2	1
SRRM1	SRRM1	0.95	0.72	0.05	0	4	0	0	4
CCDC47	CCDC47	1.56	1.47	0.04	0	18	8	6	9
LRRFIP1	LRRFIP1	1.86	1.81	0.04	0	9	14	3	8
MYBBP1A	MYBBP1A	1.92	1.91	0.04	0	11	13	5	6
TRIP12	TRIP12	1.77	1.72	0.03	0	12	19	7	9
SPTAN1	SPTAN1	1.84	1.83	0.03	0	9	10	4	5
KIAA1217	KIAA1217	1.55	1.49	0.03	0	5	9	0	8
SDE2	SDE2	0.79	0.65	0.02	0	3	0	0	4
XRCC6	XRCC6	0.77	0.67	0.02	0	2	0	3	0
ADCY1	ADCY1	1	0.7	0.02	0	0	5	3	2
SURF6	SURF6	2.08	2.07	0.02	0	20	15	0	15
PLRG1	PLRG1	0.79	0.65	0.02	0	3	0	4	0
TACC1	TACC1	0.79	0.65	0.02	0	3	0	0	4
RPS15	RPS15	1.91	1.9	0.02	0	24	18	8	12
AP3D1	AP3D1	1.57	1.51	0.01	0	7	12	6	5
TES	TES	0.84	0.57	0.01	0	6	0	0	7
RPL19	RPL19	1.48	1.46	0.01	0	9	6	4	5
AGFG1	AGFG1	0.94	0.58	0.01	0	8	0	2	6
FMR1	FMR1	1.14	0.47	0.01	0	0	21	9	9
RPL5	RPL5	1.19	0.99	0.01	0	14	3	7	6
TUBA1C	TUBA1C	0.95	0.87	0.01	0	4	1	0	5
SORCS2	SORCS2	1.51	1.48	0.01	0	5	7	2	5
MACF1	DST;MACF1	0.93	0.55	0.01	0	9	0	9	0
G3BP1	G3BP1	1.63	1.5	0.01	0	21	8	3	13
HIST1H4A	HIST1H4A;HIST1H...	1.02	1.02	0	0	97	102	90	97
ZCCHC17	ZCCHC17	0.64	0.56	0	0	2	0	4	0
SUMO1	SUMO1	0.59	0.59	0	0	6	6	6	15
HSPA8	HSPA8	1.01	1.01	0	0	18	18	13	21
PSPC1	PSPC1	0.79	0.79	0	0	16	20	29	15
SUMO4	SUMO4	0	0	0	0	0	0	9	0
MOCS3	MOCS3	0	0	0	0	0	0	0	1
ANP32E	ANP32E	0	0	0	0	0	0	0	2
MFAP1	MFAP1	0.78	0.39	0	0	14	0	7	10
TKTL1	TKTL1	0	0	0	0	0	0	3	0
ZC3H15	ZC3H15	0.77	0.76	0	0	6	4	7	6
ZC3H14	ZC3H14	1.1	1.09	0	0	8	5	5	6
KDM2A	KDM2A	0.78	0.77	0	0	11	12	10	19
RPLP0P6	RPLP0P6	0.35	0.31	0	0	2	0	3	6
LARP1	LARP1	1.37	1.35	0	0	70	44	41	37
SUMO2	SUMO2	1.3	1.28	0	0	8	5	0	9
TCOF1	TCOF1	1.13	1.13	0	0	212	243	203	181
SRFBP1	SRFBP1	0.76	0.67	0	0	8	2	7	6
SRP14	SRP14	1.46	1.38	0	0	1	0	0	0
NELFA	NELFA	0	0	0	0	0	0	0	5
MTUS1	MTUS1	0	0	0	0	0	0	9	0
MUC13	MUC13	0	0	0	0	0	0	1	1
AKAP1	AKAP1	0.84	0.83	0	0	8	5	5	10
DDX42	DDX42	1.44	1.44	0	0	12	13	3	13
AKAP9	AKAP9	0.4	0.32	0	0	3	0	10	0
EIF2A	EIF2A	1.04	1.04	0	0	32	24	27	24
DDX46	DDX46	0.99	0.98	0	0	18	22	16	23
CSRP1	CSRP1	0	0	0	0	0	0	4	4
C19ORF43	C19orf43	1.61	1.61	0	0	15	15	9	8
RRP1B	RRP1B	1.88	1.87	0	0	22	23	14	8
NOP2	NOP2	1.04	1.04	0	0	109	113	111	93
DBN1	DBN1	1.05	1.05	0	0	17	16	12	18
BAZ2A	BAZ2A	1.42	1.35	0	0	97	48	51	45
LMO7	LMO7	0.55	0.12	0	0	91	0	63	91
SAP130	SAP130	0	0	0	0	0	0	0	2
CCT8	CCT8	0.85	0.85	0	0	64	67	69	78
RPL7A	RPL7A	1.06	1.05	0	0	16	11	9	15
CSDE1	CSDE1	0.95	0.95	0	0	247	241	253	236
TTN	TTN	0.99	0.23	0	0	78	0	72	0
GRM5	GRM5	1.46	1.38	0	0	1	0	0	0
CCDC50	CCDC50	1.46	1.38	0	0	1	0	0	0
PDLIM5	PDLIM5	1.29	1.25	0	0	45	25	27	24
PDLIM1	PDLIM1	0.88	0.88	0	0	51	47	54	52
LIN28B	LIN28B	1.45	1.44	0	0	16	11	7	10
DSP	DSP	1.01	0.98	0	0	8	13	9	11
EPS15L1	EPS15L1	1.16	1.16	0	0	5	5	2	6
PYM1	PYM1	0.72	0.72	0	0	25	28	33	38
RPRD2	RPRD2	0	0	0	0	0	0	0	3
NUFIP2	NUFIP2	0.91	0.9	0	0	127	99	122	115
FSIP2	FSIP2	1.87	1.87	0	0	22	19	12	8
MCCC1	MCCC1	0.74	0.74	0	0	128	106	171	129
PDAP1	PDAP1	1.14	1.12	0	0	57	35	21	55
ZDHHC5	ZDHHC5	0.85	0.82	0	0	10	5	8	9
ZC3H4	ZC3H4	0.39	0.37	0	0	5	2	11	9
TOP1	TOP1	1.82	1.81	0	0	51	61	27	31
KRT14	KRT14	1.31	1.27	0	0	56	89	48	58
SERBP1	SERBP1	1.1	1.1	0	0	131	98	87	110
FLNA	FLNA	0.7	0.7	0	0	327	362	495	447
KRT18	KRT18	0.86	0.86	0	0	566	496	592	587
GIGYF2	GIGYF2	1.05	1.03	0	0	12	7	12	5
VIL1	VIL1	0.99	0.99	0	0	57	57	65	45
MDK	MDK	0.43	0.37	0	0	2	0	2	5
B4GALNT2	B4GALNT2	0.93	0.93	0	0	14	17	22	10
IPO13	IPO13	0	0	0	0	0	0	0	9
NT5C3A	NT5C3A	0	0	0	0	0	0	0	3
RBM17	RBM17	0.89	0.83	0	0	11	4	6	10
SPATS2L	SPATS2L	1.01	0.99	0	0	78	46	51	65
RGPD3	RGPD3	1.04	0.99	0	0	16	27	21	19
TNKS1BP1	TNKS1BP1	1.5	1.41	0	0	0	1	0	0
SCAF1	SCAF1	0	0	0	0	0	0	6	7
LASP1	LASP1	1.35	1.35	0	0	29	23	20	16
VAMP5	VAMP5	0	0	0	0	0	0	0	1
YAP1	YAP1	0.72	0.72	0	0	6	7	8	10
PEX19	PEX19	0	0	0	0	0	0	2	7
ZNF638	ZNF638	1.6	1.54	0	0	58	30	29	22
AFDN	AFDN	1.08	0.97	0	0	151	53	77	100
GEMIN5	GEMIN5	1.52	1.48	0	0	8	12	6	6
L1RE1	L1RE1	0	0	0	0	0	0	6	0
ATP1A3	ATP1A3	0	0	0	0	0	0	2	0
NBEAL2	NBEAL2	0	0	0	0	0	0	5	0
CTTN	CTTN	1.99	1.99	0	0	122	105	0	108
EPS8	EPS8	0	0	0	0	0	0	0	3
RPL23A	RPL23A	0.5	0.42	0	0	6	1	11	4
DHX9	DHX9	0.7	0.68	0	0	12	18	19	23
EEF1A1	EEF1A1	0.91	0.91	0	0	122	106	122	116
EGFR	EGFR	0.75	0.51	0	0	6	0	3	5
RBMXL1	RBMXL1	0	0	0	0	0	0	17	0
WDR87	WDR87	0	0	0	0	0	0	0	4
CPSF6	CPSF6	1.39	1.38	0	0	32	37	29	18
CPSF7	CPSF7	0	0	0	0	0	0	0	2
LARP4	LARP4	0.93	0.73	0	0	36	7	22	21
RBM26	RBM26	0.79	0.76	0	0	16	8	15	14
PGC	PGC	0	0	0	0	0	0	0	4
DDX10	DDX10	1.33	1.33	0	0	25	23	16	18
NUDC	NUDC	0.94	0.86	0	0	17	6	9	14
ESYT1	ESYT1	0	0	0	0	0	0	0	2
FIP1L1	FIP1L1	1.38	1.38	0	0	43	46	28	33
POTEE	POTEE	0.78	0.45	0	0	0	9	0	12
PSMC5	PSMC5	0	0	0	0	0	0	0	2
KRT10	KRT10	1.01	1.01	0	0	300	349	350	263
RTN4	RTN4	0.94	0.93	0	0	52	62	66	51
NOLC1	NOLC1	0.69	0.27	0	0	24	0	13	20
MDC1	MDC1	1.06	1.05	0	0	128	125	114	115
FAM65C	FAM65C	0	0	0	0	0	0	4	0
TTBK1	TTBK1	0	0	0	0	0	0	0	3
SNW1	SNW1	1.13	0.97	0	0	22	6	15	8
SLU7	SLU7	1.46	1.38	0	0	1	0	0	0
NCL	NCL	0.99	0.99	0	0	294	254	257	269
RPL24	RPL24	1.09	1.09	0	0	16	14	9	17
SPG11	SPG11	0	0	0	0	0	0	4	0
RPL11	RPL11	1.96	1.96	0	0	1	1	0	0
AHCTF1	AHCTF1	0.93	0.93	0	0	80	77	83	78
PES1	PES1	0.83	0.77	0	0	35	14	24	32
TNRC6B	TNRC6B	1.56	1.54	0	0	8	11	4	7
PRPF3	PRPF3	0.58	0.58	0	0	12	11	12	27
TLN1	TLN1	0.61	0.48	0	0	8	1	5	10
GNL2	GNL2	1.05	1.05	0	0	107	110	102	95
DNTTIP2	DNTTIP2	0.81	0.81	0	0	26	27	29	34
LBR	LBR	1.48	1.44	0	0	19	28	9	21
EIF3A	EIF3A	1.4	1.4	0	0	9	8	4	7
EIF3D	EIF3D	1.5	1.41	0	0	0	1	0	0
LAD1	LAD1	0.66	0.66	0	0	6	5	7	10
COPG2	COPG2	0	0	0	0	0	0	0	2
ACIN1	ACIN1	1.07	1.07	0	0	86	76	69	75
BAZ1A	BAZ1A	0	0	0	0	0	0	3	0
UTP14A	UTP14A	0	0	0	0	0	0	0	6
BAZ1B	BAZ1B	1.27	1.27	0	0	22	25	11	24
TPR	TPR	0	0	0	0	0	0	2	2
NMT1	NMT1	1.46	1.38	0	0	1	0	0	0
PRKRA	PRKRA	1.46	1.38	0	0	1	0	0	0
ZC3H11A	ZC3H11A	0.95	0.93	0	0	45	27	39	33
FN1	FN1	0	0	0	0	0	0	5	0
ZNF280C	ZNF280C	1.17	1.16	0	0	19	24	13	22
VIM	VIM	0.94	0.94	0	0	301	294	353	251
NUDT5	NUDT5	0	0	0	0	0	0	0	1
SPTY2D1	SPTY2D1	0.57	0.56	0	0	3	5	12	3
NUP88	NUP88	0.73	0.69	0	0	1	0	0	2
ADNP	ADNP	0.91	0.84	0	0	18	7	11	15
SHTN1	SHTN1	0	0	0	0	0	0	0	4
KHDRBS1	KHDRBS1	0.56	0.51	0	0	4	1	6	4
MYLK	MYLK	0	0	0	0	0	0	0	8
YTHDF3	YTHDF3	0.74	0.74	0	0	11	14	17	16
YTHDF2	YTHDF2	1.36	1.35	0	0	14	11	11	6
MED1	MED1	0.53	0.34	0	0	7	0	9	5
KIR3D	KIR3D	0	0	0	0	0	0	0	1
MTDH	MTDH	1.14	1.14	0	0	92	95	76	81
ZNF644	ZNF644	0	0	0	0	0	0	3	0
FOXA1	FOXA1	1.46	1.38	0	0	1	0	0	0
RUVBL1	RUVBL1	1.13	1.09	0	0	63	35	38	44
HRNR	HRNR	1.55	1.51	0	0	56	82	34	51
ADAR	ADAR	1.03	0.99	0	0	12	20	15	15
KHSRP	KHSRP	0.97	0.96	0	0	4	5	4	5
FTSJ3	FTSJ3	1.03	1.03	0	0	135	136	130	122
SF3A1	SF3A1	1.05	0.99	0	0	40	18	23	29
TNS2	TNS2	0	0	0	0	0	0	7	0
RRBP1	RRBP1	1.23	1.22	0	0	342	354	288	255
PKM	PKM	1.3	1.3	0	0	1	1	1	0
UBP1	UBP1	0	0	0	0	0	0	0	1
MMS22L	MMS22L	1.01	1	0	0	21	15	17	17
ARGLU1	ARGLU1	1.12	1.09	0	0	117	70	72	86
EIF4B	EIF4B	0	0	0	0	0	0	0	112
DNAH2	DNAH2	0.63	0.43	0	0	6	0	0	10
COPB2	COPB2	0	0	0	0	0	0	0	4
CEP170	CEP170	1.14	1.08	0	0	15	7	10	8
PFN1	PFN1	0.67	0.67	0	0	3	2	2	6
NSD2	NSD2	0.56	0.56	0	0	1	1	0	5
BAIAP2L1	BAIAP2L1	0.87	0.85	0	0	6	3	6	4
KRT77	KRT77	0.73	0.69	0	0	1	0	2	0
H1FX	H1FX	0.98	0.98	0	0	1	1	0	2
RPLP2	RPLP2	1.25	1.25	0	0	11	8	9	5
RFC1	RFC1	1.19	1.18	0	0	8	5	4	6
STBD1	FAM47E-STBD1	1.14	1.13	0	0	24	16	14	19
PGAM1	PGAM1	1.46	1.38	0	0	1	0	0	0
SET	SET	0	0	0	0	0	0	0	1
DNAJB1	DNAJB1	0.83	0.76	0	0	9	3	4	10
MYH9	MYH9	0.85	0.84	0	0	137	95	104	156
SNRPA1	SNRPA1	0.73	0.67	0	0	37	14	36	30
TMEM200C	TMEM200C	1.46	1.38	0	0	1	0	0	0
ALDH3A2	ALDH3A2	0.98	0.89	0	0	2	6	6	2
2	A2M	0.98	0.93	0	0	264	457	383	330
HNRNPAB	HNRNPAB	1.57	1.57	0	0	8	8	1	8
HNRNPL	HNRNPL	0.83	0.83	0	0	10	8	8	13
DIDO1	DIDO1	1.08	1.06	0	0	23	32	29	20
RANBP2	RANBP2	0.94	0.94	0	0	133	103	104	135
ETFA	ETFA	1.1	1.03	0	0	2	5	4	2
PHACTR4	PHACTR4	0.43	0.37	0	0	2	0	2	5
RPS27A	RPS27A;UBA52	1.17	1.17	0	0	43	37	34	31
RPL13AP3	RPL13AP3	0	0	0	0	0	0	1	0
RRS1	RRS1	0.87	0.87	0	0	46	43	57	41
HNRNPA3	HNRNPA3	0.97	0.96	0	0	30	20	21	28
HNRNPA1	HNRNPA1	0.91	0.89	0	0	61	41	63	44
U2SURP	U2SURP	1.47	1.44	0	0	56	35	30	28
HN1L	HN1L	0.31	0.19	0	0	0	7	13	14
IGF2BP1	IGF2BP1	1.48	1.48	0	0	59	51	37	33
NAT10	NAT10	1.03	1.02	0	0	21	24	21	21
TJP2	TJP2	0.82	0.81	0	0	77	56	78	77
ATXN2L	ATXN2L	0.8	0.79	0	0	49	33	38	60
TJP1	TJP1	0.96	0.95	0	0	40	26	26	39
RPS3A	RPS3A	0.92	0.92	0	0	64	63	64	68
SUGP1	SUGP1	0.52	0.51	0	0	6	3	8	10
OBSCN	OBSCN	0	0	0	0	0	0	0	11
KTN1	KTN1	1.31	1.31	0	0	166	166	111	130
CEP55	CEP55	0	0	0	0	0	0	0	3
SF3B1	SF3B1	0.99	0.98	0	0	77	55	60	67
PRDX1	PRDX1	1.15	1.14	0	0	28	31	24	25
SF3B2	SF3B2	1.2	1.2	0	0	66	57	51	46
H1F0	H1F0	0.96	0.96	0	0	53	45	49	48
SMARCA2	SMARCA2	0	0	0	0	0	0	4	0
SMARCA4	SMARCA4	0	0	0	0	0	0	0	1
SMARCA5	SMARCA5	1.29	1.29	0	0	31	29	18	26
HDGFRP2	HDGFRP2	1.5	1.41	0	0	0	1	0	0
NOP58	NOP58	1.69	1.68	0	0	36	26	12	22
EMSY	C11orf30	0	0	0	0	0	0	1	0
NOP56	NOP56	1.65	1.6	0	0	39	60	27	30
RALYL	RALYL	0	0	0	0	0	0	1	0
SMNDC1	SMNDC1	1.5	1.41	0	0	0	1	0	0
CDYL	CDYL	0	0	0	0	0	0	2	0
CEBPZ	CEBPZ	1.86	1.86	0	0	18	17	7	10
EPRS	EPRS	0.44	0.33	0	0	4	0	1	10
LCORL	LCORL	0	0	0	0	0	0	0	2
PNN	PNN	0.94	0.94	0	0	38	32	29	42
PSME3	PSME3	0.89	0.85	0	0	3	6	4	6
WDR43	WDR43	0.96	0.96	0	0	16	17	13	20
SCML2	SCML2	1.43	1.3	0	0	33	12	16	13
CALD1	CALD1	0.91	0.91	0	0	227	226	225	251
CTNNA1	CTNNA1	0.66	0.65	0	0	6	7	13	7
DDX21	DDX21	1.07	1.06	0	0	126	162	121	137
WDR72	WDR72	1.1	1.1	0	0	3	3	3	2
KIF5B-RET	KIF5B-RET	0	0	0	0	0	0	0	12
ABCF1	ABCF1	1.24	1.24	0	0	49	50	40	36
CNOT2	CNOT2	1.5	1.41	0	0	0	1	0	0
CKAP4	CKAP4	1.45	1.45	0	0	100	85	64	57
TWISTNB	TWISTNB	1.46	1.38	0	0	1	0	0	0
ZNF780A	ZNF780A	0	0	0	0	0	0	2	0
ADD3	ADD3	1.26	1.26	0	0	28	28	23	19
ZFR	ZFR	1.24	1.24	0	0	43	32	24	33
CDKN2AIP	CDKN2AIP	0	0	0	0	0	0	6	0
PCCA	PCCA	0.84	0.84	0	0	153	157	173	180
PRPF4B	PRPF4B	0	0	0	0	0	0	1	2
PPIL4	PPIL4	0	0	0	0	0	0	0	2
CAPRIN1	CAPRIN1	0.87	0.86	0	0	3	4	1	7
SNRNP200	SNRNP200	0.88	0.75	0	0	1	5	5	2
BCLAF1	BCLAF1	1.24	1.23	0	0	56	70	39	58
MARCKS	MARCKS	0.77	0.75	0	0	4	2	5	3
ZC3HAV1	ZC3HAV1	1.62	1.61	0	0	37	42	0	46
CLINT1	CLINT1	0.82	0.8	0	0	1	2	3	1
NUP214	NUP214	0.92	0.92	0	0	102	101	94	116
TAGLN2	TAGLN2	0.9	0.84	0	0	38	17	35	23
LYPLA2	LYPLA2	0.96	0.96	0	0	8	7	7	8
MAPRE2	MAPRE2	0.43	0.37	0	0	2	0	0	7
H2BFS	H2BFS	0	0	0	0	0	0	65	48
ZMYND8	ZMYND8	1.51	1.44	0	0	17	8	0	15
SHC1	SHC1	0	0	0	0	0	0	7	3
CXADR	CXADR	1.68	1.68	0	0	9	10	3	7
IDH1	IDH1	0.96	0.96	0	0	3	2	5	0
STAU2	STAU2	0	0	0	0	0	0	0	1
RPL14	RPL14	1.07	1.06	0	0	20	16	11	21
RPL15	RPL15	1.46	1.38	0	0	1	0	0	0
RPL13	RPL13	0	0	0	0	0	0	0	1
BRD4	BRD4	1.85	1.85	0	0	36	30	12	21
COIL	COIL	1	0.91	0	0	25	9	5	27
GPATCH4	GPATCH4	1.1	1.09	0	0	18	20	16	17
USP36	USP36	0.87	0.86	0	0	26	29	25	36
GPATCH1	GPATCH1	0.51	0.36	0	0	5	0	5	6
TOR1AIP1	TOR1AIP1	1.35	1.35	0	0	17	15	9	13
CNN3	CNN3	1.25	1.23	0	0	19	13	9	15
CNN2	CNN2	1.29	1.29	0	0	20	16	19	7
FUBP3	FUBP3	0	0	0	0	0	0	0	2
LIMA1	LIMA1	1.31	1.3	0	0	67	53	50	37
RBBP6	RBBP6	1.59	1.57	0	0	30	20	14	15
SPEN	SPEN	0.45	0.44	0	0	5	7	13	15
RAB44	RAB44	0	0	0	0	0	0	3	0
LYAR	LYAR	1.28	1.28	0	0	18	20	12	16
NUCKS1	NUCKS1	0.92	0.91	0	0	9	10	11	9
HIST3H3	HIST3H3	1.16	1.16	0	0	20	17	13	17
CSF2RB	CSF2RB	0.65	0.65	0	0	1	1	3	1
SYNM	SYNM	0	0	0	0	0	0	2	0
GORASP2	GORASP2	0	0	0	0	0	0	0	1
MROH2B	MROH2B	1.02	0.99	0	0	7	11	13	4
ACTRT2	ACTRT2	0	0	0	0	0	0	6	0
NKX2-3	NKX2-3	0	0	0	0	0	0	0	2
GLYR1	GLYR1	0.96	0.96	0	0	4	4	3	5
PAGE5	PAGE5	0	0	0	0	0	0	41	0
EIF5B	EIF5B	1.04	1.04	0	0	87	73	75	72
SRSF5	SRSF5	0	0	0	0	0	0	0	2
SRSF6	SRSF6	0	0	0	0	0	0	5	0
UBAP2L	UBAP2L	0.88	0.83	0	0	108	51	71	100
NONO	NONO	2.01	2	0	0	161	117	130	0
AHNAK	AHNAK	0.93	0.93	0	0	1960	1948	2072	1941
PC	PC	0.79	0.79	0	0	1466	1409	1750	1736
RBM33	RBM33	1.46	1.38	0	0	1	0	0	0
MAP1B	MAP1B	0.65	0.62	0	0	27	13	29	30
2018-09-09	2018-09-09	0.98	0.98	0	0	23	22	23	21
SFPQ	SFPQ	1.5	1.5	0	0	98	91	49	71
RSL1D1	RSL1D1	1.42	1.42	0	0	43	50	34	28
UBA2	UBA2	0	0	0	0	0	0	0	4
PAPD7	PAPD7	0	0	0	0	0	0	0	2
SLC3A2	SLC3A2	1.33	1.33	0	0	24	24	16	18
MRPS23	MRPS23	0	0	0	0	0	0	0	3
SAFB2	SAFB2	0.77	0.75	0	0	19	10	7	29
PHF3	PHF3	0.69	0.68	0	0	14	10	14	20
MYO1B	MYO1B	0.85	0.82	0	0	15	8	11	15
KRT2	KRT2	1.23	1.23	0	0	307	299	231	238
KRT1	KRT1	1.04	1.02	0	0	414	550	502	392
RPS2	RPS2	0	0	0	0	0	0	0	2
CTNND1	CTNND1	1.18	1.17	0	0	20	15	14	14
GAREM1	GAREM1	0.48	0.39	0	0	3	0	0	8
BCORL1	BCORL1	0	0	0	0	0	0	3	0
KRT9	KRT9	0.84	0.81	0	0	188	315	297	278
KRT8	KRT8	0.89	0.89	0	0	173	135	189	139
CHMP5	CHMP5	1.46	1.38	0	0	1	0	0	0
TRIM28	TRIM28	0.7	0.68	0	0	1	2	3	2
FLG2	FLG2	0.48	0.48	0	0	5	4	8	12
STRN3	STRN3	0	0	0	0	0	0	0	2
STAT1	STAT1	0.37	0.36	0	0	5	3	13	11
SRPRA	SRPRA	0.99	0.85	0	0	1	5	3	3
KRT85	KRT85	0	0	0	0	0	0	0	5
RPL36A	RPL36A	1.36	1.35	0	0	20	15	14	10
EPB41L2	EPB41L2	0.75	0.75	0	0	43	43	41	69
EPB41L5	EPB41L5	1.46	1.38	0	0	1	0	0	0
THRAP3	THRAP3	1.25	1.24	0	0	85	62	58	53
HSP90AA1	HSP90AA1	0	0	0	0	0	0	1	0
KIDINS220	KIDINS220	0	0	0	0	0	0	3	0
WBP11	WBP11	1.46	1.38	0	0	1	0	0	0
ATRX	ATRX	1.32	1.26	0	0	10	18	9	11
EBNA1BP2	EBNA1BP2	0.97	0.92	0	0	1	0	1	0
LRP2	LRP2	0	0	0	0	0	0	2	0
NUP50	NUP50	1.26	1.26	0	0	12	11	9	8
SON	SON	1.23	1.23	0	0	81	70	62	55
PPIG	PPIG	1.46	1.45	0	0	15	18	12	9
KIAA1211	KIAA1211	0.81	0.79	0	0	3	5	6	4
TMPO	TMPO	1.04	1.04	0	0	169	186	174	152
EFHD1	EFHD1	0	0	0	0	0	0	3	0
MAP4K4	MAP4K4	0.85	0.83	0	0	5	7	8	6
EIF5	EIF5	1.15	1.14	0	0	85	90	65	81
TTF1	TTF1	0.44	0.32	0	0	5	0	5	8
CORO1B	CORO1B	0.98	0.98	0	0	118	133	129	116
RBMS1	RBMS1	0.61	0.61	0	0	3	2	0	9
MAP4	MAP4	0.96	0.96	0	0	227	223	212	235
RBMS2	RBMS2	0	0	0	0	0	0	4	0
PEX14	PEX14	0.83	0.57	0	0	6	0	2	5
SPTBN1	SPTBN1	1.07	1.05	0	0	38	23	21	33
RPL29	RPL29	0.89	0.88	0	0	28	36	39	30
NAP1L1	NAP1L1	1.44	1.43	0	0	9	7	2	8
NAP1L4	NAP1L4	0.37	0.19	0	0	13	0	15	21
FAU	FAU	0.92	0.89	0	0	22	35	29	31
NIPBL	NIPBL	1.69	1.66	0	0	11	15	6	8
WDR36	WDR36	0.64	0.56	0	0	2	0	0	4
HNRNPA2B1	HNRNPA2B1	0.86	0.85	0	0	36	25	36	32
COPG1	COPG1	0	0	0	0	0	0	4	0
KMT2A	KMT2A	0.67	0.58	0	0	0	2	0	4
ANXA2	ANXA2	0.9	0.9	0	0	75	87	92	80
LIMD1	LIMD1	1	0.94	0	0	0	1	1	0
PCNP	PCNP	1.35	1.31	0	0	16	9	10	7
IK	IK	1.1	1.01	0	0	9	3	6	4
TP53BP2	TP53BP2	0	0	0	0	0	0	2	0
KIAA1143	KIAA1143	0.48	0.42	0	0	2	0	3	3
ARID3A	ARID3A	0.6	0.39	0	0	7	0	4	8
SQSTM1	SQSTM1	1.21	1.13	0	0	15	6	9	7
ARID3B	ARID3B	0	0	0	0	0	0	2	1
NELF-E	NELF-E	0	0	0	0	0	0	6	0
SRRM2	SRRM2	1.1	1.1	0	0	174	164	153	139
PCP2	PCP2	0	0	0	0	0	0	0	10
UTP14C	UTP14C	0	0	0	0	0	0	1	0
UFD1L	UFD1L	0	0	0	0	0	0	3	3
ISL2	ISL2	0	0	0	0	0	0	0	9
PUF60	PUF60	0.67	0.59	0	0	8	2	6	9
ZYX	ZYX	0.74	0.56	0	0	24	4	14	22
TPX2	TPX2	1.41	1.4	0	0	44	48	32	30
STUB1	STUB1	1.46	1.38	0	0	1	0	0	0
CIAPIN1	CIAPIN1	1.46	1.38	0	0	1	0	0	0
CEMP1	CEMP1	0	0	0	0	0	0	12	14
EIF3CL	EIF3CL	1.46	1.38	0	0	1	0	0	0
DDX3X	DDX3X	0.67	0.66	0	0	59	43	82	64
PRRC2C	PRRC2C	0.97	0.97	0	0	115	82	81	111
PRRC2A	PRRC2A	0.95	0.94	0	0	34	22	27	29
SAFB	SAFB	1.38	1.38	0	0	44	41	44	14
RANGAP1	RANGAP1	0.98	0.98	0	0	74	69	66	74
RBP2	RBP2	0.97	0.92	0	0	1	0	0	1
ATP2B1	ATP2B1	0	0	0	0	0	0	2	0
SETSIP	SETSIP	1.46	1.38	0	0	1	0	0	0
EIF4G2	EIF4G2	2.27	2.26	0	0	41	31	2	27
EIF4G1	EIF4G1	0.61	0.6	0	0	18	11	21	25
CD2AP	CD2AP	0.93	0.48	0	0	13	0	6	7
DDX5	DDX5	0.87	0.84	0	0	41	68	37	84
HUNK	HUNK	1.46	1.38	0	0	1	0	0	0
EEF1D	EEF1D	0.8	0.79	0	0	2	1	2	2
CCNK	CCNK	0	0	0	0	0	0	0	2
STMN1	STMN1	1.08	1.07	0	0	9	6	13	0
KRT5	KRT4;KRT5	1.21	1.2	0	0	55	66	38	58
STMN2	STMN2	0.25	0.2	0	0	0	3	11	7
RPL6	RPL6	0.98	0.96	0	0	23	32	30	24
PABPC1	PABPC1	0.64	0.64	0	0	5	5	7	9
RPL4	RPL4	0.81	0.78	0	0	11	17	18	16
RPL3	RPL3	0	0	0	0	0	0	4	0
VDAC2	VDAC2	1.5	1.41	0	0	0	1	0	0
UBAP2	UBAP2	0.67	0.64	0	0	44	23	42	54
CHD4	CHD4	1.09	1.09	0	0	90	91	81	77
CHD7	CHD7	0	0	0	0	0	0	6	0
TRAP1	TRAP1	0.28	0.23	0	0	3	0	7	8
TUBA1B	TUBA1B	0.88	0.88	0	0	118	111	121	129
TUBA1A	TUBA1A	0	0	0	0	0	0	0	1
TNXB	TNXB	0	0	0	0	0	0	53	0
PPME1	PPME1	0.5	0.27	0	0	0	11	24	0
PCBP2	PCBP2	1.07	1.04	0	0	20	30	25	20
BCR	BCR	1.5	1.41	0	0	0	1	0	0
PCBP1	PCBP1	1.17	1.16	0	0	93	110	95	71
UBXN4	UBXN4	0.65	0.65	0	0	2	2	6	1
TOP2B	TOP2B	1.36	1.35	0	0	26	19	12	19
TOP2A	TOP2A	1.29	1.29	0	0	99	82	63	70
NACA	NACA	0.87	0.86	0	0	5	3	0	9
PLEC	PLEC	2.15	2.15	0	0	21	22	18	0
SART3	SART3	0.66	0.65	0	0	17	12	18	25
MAVS	MAVS	0.97	0.92	0	0	1	0	0	1
CTPS1	CTPS1	0.53	0.43	0	0	3	0	2	5
PQBP1	PQBP1	0	0	0	0	0	0	1	0
NUP153	NUP153	1.06	1.06	0	0	18	21	16	19
TOX4	TOX4	1.05	1.04	0	0	42	27	33	29
RBM28	RBM28	0.45	0.45	0	0	2	3	9	4
CSTF2T	CSTF2T	0.75	0.71	0	0	0	1	2	0
NEB	NEB	0	0	0	0	0	0	0	7
SNX1	SNX1	0	0	0	0	0	0	0	2
NES	NES	0.84	0.83	0	0	97	131	111	149
NCAM2	NCAM2	0.91	0.91	0	0	9	8	11	7
CGN	CGN	0.98	0.84	0	0	2	8	7	3
HNRNPR	HNRNPR	1.37	1.33	0	0	35	54	26	36
HNRNPU	HNRNPU	0.93	0.93	0	0	167	156	164	167
PAPOLA	PAPOLA	1.5	1.41	0	0	0	1	0	0
HNRNPK	HNRNPK	1.26	1.26	0	0	177	167	130	131
FASN	FASN	1.02	1.01	0	0	8	10	5	12
PPP1R12A	PPP1R12A	1.21	1.17	0	0	8	4	0	9
PHIP	PHIP	0.51	0.45	0	0	5	1	6	7
HNRNPC	HNRNPC	1.77	1.73	0	0	17	25	12	10
HNRNPF	HNRNPF	0	0	0	0	0	0	0	2
NIFK	NIFK	0.78	0.74	0	0	5	2	5	4
HDLBP	HDLBP	1.11	1.11	0	0	57	55	42	54
VAMP2	VAMP2	0	0	0	0	0	0	2	0
HIST1H1E	HIST1H1E	0.51	0.08	0	0	169	0	165	144
MMTAG2	C1orf35	1.59	1.59	0	0	10	8	4	6
HIST1H1B	HIST1H1B	1.02	1.01	0	0	87	112	109	78
STAU1	STAU1	1.04	1.01	0	0	41	63	47	49
YTHDC2	YTHDC2	0	0	0	0	0	0	10	0
DDX24	DDX24	0	0	0	0	0	0	0	4
HSR1	GNL1	1.5	1.41	0	0	0	1	0	0
RIN3	RIN3	0.41	0.13	0	0	38	0	42	45
KIF20B	KIF20B	1.05	1.05	0	0	5	5	5	4
MKI67	MKI67	1.21	1.21	0	0	382	376	302	295
RPS10	RPS10	0.98	0.98	0	0	1	1	0	2
HP1BP3	HP1BP3	0.96	0.95	0	0	74	86	86	74
NUMA1	NUMA1	1.39	1.39	0	0	98	98	71	63
VCAN	VCAN	0	0	0	0	0	0	0	4
HIST1H2AH	HIST1H2AG;HIST1...	0.94	0.93	0	0	76	97	106	71
RIF1	RIF1	0.63	0.56	0	0	1	4	5	4
CACTIN	CACTIN	1.46	1.38	0	0	1	0	0	0
HCFC1	HCFC1	0.26	0.21	0	0	0	3	8	9
TSR1	TSR1	0	0	0	0	0	0	0	1
ESF1	ESF1	0.91	0.85	0	0	56	24	36	47
PGRMC2	PGRMC2	0.85	0.85	0	0	11	11	12	13
ULK4	ULK4	0	0	0	0	0	0	0	2
HOOK2	HOOK2	0	0	0	0	0	0	0	2
ORC2	ORC2	0	0	0	0	0	0	0	3
LUZP1	LUZP1	1.13	1.1	0	0	46	25	18	41
MPHOSPH10	MPHOSPH10	0.73	0.43	0	0	9	0	6	6
LRRC59	LRRC59	1.48	1.48	0	0	15	14	10	8
NPM1	NPM1	0.91	0.91	0	0	179	174	188	183
SNRPE	SNRPE	1.15	1.01	0	0	32	10	17	17
DKC1	DKC1	1.48	1.47	0	0	16	19	9	13
SERPINH1	SERPINH1	0	0	0	0	0	0	0	5
ATF3	ATF3	0.97	0.92	0	0	1	0	0	1
